# Supplementary material for: New Biocide Based on Tributyltin(IV) Ferulate-Loaded Halloysite Nanotubes for Preserving Historical Paper Artworks
Source: Molecules. 2023 Dec 5;28(24):7953. doi: 10.3390/molecules28247953 (PMC10745945; doi:10.3390/molecules28247953)
Supplement: Supplementary file 1 [file molecules-28-07953-s001.zip]

Archive with 1 entries (1 files):
- molecules-2694908-supplementary.pdf
